# Supplementary material for: Crystal engineering of nickel(ii) coordination networks sustained by aliphatic dicarboxylate linker ligands
Source: CrystEngComm. 2025 Nov 9;27(48):7865–74. doi: 10.1039/d5ce00918a (PMC12626055; doi:10.1039/d5ce00918a)
Supplement: CE-027-D5CE00918A-s002 [file CE-027-D5CE00918A-s002.cif]

# Supplementary Information (SI) for CrystEngComm.
# This journal is © The Royal Society of Chemistry 2025

####################################################################### 
# 
# This file contains crystal structure data downloaded from the 
# Cambridge Structural Database (CSD) hosted by the Cambridge 
# Crystallographic Data Centre (CCDC).
# 
# Full information about CCDC data access policies and citation 
# guidelines are available at http://www.ccdc.cam.ac.uk/access/V1 
# 
# Audit and citation data items may have been added by the CCDC. 
# Please retain this information to preserve the provenance of 
# this file and to allow appropriate attribution of the data. 
# 
#######################################################################

data_sql-glu-Ni
_database_code_depnum_ccdc_archive 'CCDC 2449933'
loop_
_audit_author_name
_audit_author_address
'Bharti Singh'
;University of Limerick
Ireland
;
_audit_update_record             
;
2025-05-09 deposited with the CCDC.	2025-11-07 downloaded from the CCDC.
;
_audit_creation_date             2025-05-09
_audit_creation_method           
;
Olex2 1.5
(compiled 2024.02.16 svn.r378c4104 for OlexSys, GUI svn.r6928)
;
_shelx_SHELXL_version_number     2019/1
_chemical_name_common            ?
_chemical_name_systematic        ?
_chemical_formula_moiety         'C17 H16 N4 Ni O4, 0.166(O)'
_chemical_formula_sum            'C17 H16 N4 Ni O4.17'
_chemical_formula_weight         401.68
_chemical_melting_point          ?
loop_
_atom_type_symbol
_atom_type_description
_atom_type_scat_dispersion_real
_atom_type_scat_dispersion_imag
_atom_type_scat_source
C C 0.0033 0.0016 'International Tables Vol C Tables 4.2.6.8 and 6.1.1.4'
H H 0.0000 0.0000 'International Tables Vol C Tables 4.2.6.8 and 6.1.1.4'
N N 0.0061 0.0033 'International Tables Vol C Tables 4.2.6.8 and 6.1.1.4'
Ni Ni 0.3393 1.1124 'International Tables Vol C Tables 4.2.6.8 and 6.1.1.4'
O O 0.0106 0.0060 'International Tables Vol C Tables 4.2.6.8 and 6.1.1.4'

_shelx_space_group_comment       
;
The symmetry employed for this shelxl refinement is uniquely defined
by the following loop, which should always be used as a source of
symmetry information in preference to the above space-group names.
They are only intended as comments.
;
_space_group_crystal_system      triclinic
_space_group_IT_number           2
_space_group_name_H-M_alt        'P -1'
_space_group_name_Hall           '-P 1'
loop_
_space_group_symop_operation_xyz
'x, y, z'
'-x, -y, -z'

_cell_length_a                   7.7152(2)
_cell_length_b                   7.95730(10)
_cell_length_c                   14.2571(3)
_cell_angle_alpha                91.2170(10)
_cell_angle_beta                 104.7740(10)
_cell_angle_gamma                97.6000(10)
_cell_volume                     837.52(3)
_cell_formula_units_Z            2
_cell_measurement_reflns_used    9894
_cell_measurement_temperature    102.00
_cell_measurement_theta_max      28.37
_cell_measurement_theta_min      2.76
_shelx_estimated_absorpt_T_max   ?
_shelx_estimated_absorpt_T_min   ?
_exptl_absorpt_coefficient_mu    1.191
_exptl_absorpt_correction_T_max  0.7457
_exptl_absorpt_correction_T_min  0.6643
_exptl_absorpt_correction_type   multi-scan
_exptl_absorpt_process_details   
;
SADABS-2016/2 (Bruker,2016/2) was used for absorption correction.
wR2(int) was 0.0758 before and 0.0696 after correction.
The Ratio of minimum to maximum transmission is 0.8908.
The \l/2 correction factor is Not present.
;
_exptl_absorpt_special_details   ?
_exptl_crystal_colour            green
_exptl_crystal_density_diffrn    1.593
_exptl_crystal_density_meas      1.592
_exptl_crystal_density_method    ?
_exptl_crystal_description       Block
_exptl_crystal_F_000             414.7
_exptl_crystal_size_max          0.28
_exptl_crystal_size_mid          0.21
_exptl_crystal_size_min          0.19
_exptl_transmission_factor_max   0.746
_exptl_transmission_factor_min   0.664
_diffrn_reflns_av_R_equivalents  0.0562
_diffrn_reflns_av_unetI/netI     0.0282
_diffrn_reflns_Laue_measured_fraction_full 0.999
_diffrn_reflns_Laue_measured_fraction_max 0.997
_diffrn_reflns_limit_h_max       10
_diffrn_reflns_limit_h_min       -10
_diffrn_reflns_limit_k_max       10
_diffrn_reflns_limit_k_min       -10
_diffrn_reflns_limit_l_max       19
_diffrn_reflns_limit_l_min       -19
_diffrn_reflns_number            35598
_diffrn_reflns_point_group_measured_fraction_full 0.999
_diffrn_reflns_point_group_measured_fraction_max 0.997
_diffrn_reflns_theta_full        25.242
_diffrn_reflns_theta_max         28.412
_diffrn_reflns_theta_min         2.906
_diffrn_ambient_temperature      102.00
_diffrn_detector_area_resol_mean ?
_diffrn_measured_fraction_theta_full 0.999
_diffrn_measured_fraction_theta_max 0.997
_diffrn_measurement_device_type  'Bruker APEX-II CCD'
_diffrn_measurement_method       '\f and \w scans'
_diffrn_radiation_type           MoK\a
_diffrn_radiation_wavelength     0.71073
_diffrn_source                   ?
_diffrn_source_current           30.0
_diffrn_source_power             1.5
_diffrn_source_voltage           50.0
_diffrn_standards_number         0
_reflns_Friedel_coverage         0.000
_reflns_Friedel_fraction_full    .
_reflns_Friedel_fraction_max     .
_reflns_number_gt                3797
_reflns_number_total             4210
_reflns_special_details          
;
 Reflections were merged by SHELXL according to the crystal
 class for the calculation of statistics and refinement.
 
 _reflns_Friedel_fraction is defined as the number of unique
 Friedel pairs measured divided by the number that would be
 possible theoretically, ignoring centric projections and
 systematic absences.
;
_reflns_threshold_expression     'I > 2\s(I)'
_computing_cell_refinement       'SAINT V8.40B (?, 2016)'
_computing_data_collection       ?
_computing_data_reduction        'SAINT V8.40B (?, 2016)'
_computing_molecular_graphics    'Olex2 1.5 (Dolomanov et al., 2009)'
_computing_publication_material  'Olex2 1.5 (Dolomanov et al., 2009)'
_computing_structure_refinement  'XL  (Sheldrick, 2008)'
_computing_structure_solution    'SHELXT 2018/2 (Sheldrick, 2018)'
_refine_diff_density_max         0.443
_refine_diff_density_min         -0.374
_refine_diff_density_rms         0.064
_refine_ls_extinction_coef       .
_refine_ls_extinction_method     none
_refine_ls_goodness_of_fit_ref   1.041
_refine_ls_hydrogen_treatment    constr
_refine_ls_matrix_type           full
_refine_ls_number_parameters     242
_refine_ls_number_reflns         4210
_refine_ls_number_restraints     0
_refine_ls_R_factor_all          0.0337
_refine_ls_R_factor_gt           0.0281
_refine_ls_restrained_S_all      1.041
_refine_ls_shift/su_max          0.001
_refine_ls_shift/su_mean         0.000
_refine_ls_structure_factor_coef Fsqd
_refine_ls_weighting_details     
'w=1/[\s^2^(Fo^2^)+(0.0195P)^2^+0.7817P] where P=(Fo^2^+2Fc^2^)/3'
_refine_ls_weighting_scheme      calc
_refine_ls_wR_factor_gt          0.0618
_refine_ls_wR_factor_ref         0.0648
_refine_special_details          ?
_olex2_refinement_description    
;
1. Fixed Uiso
 At 1.2 times of:
  All C(H) groups, All C(H,H) groups
2.a Secondary CH2 refined with riding coordinates:
 C2(H2A,H2B), C4(H4A,H4B), C3(H3A,H3B)
2.b Aromatic/amide H refined with riding coordinates:
 C16(H16), C8(H8), C12(H12), C7(H7), C11(H11), C17(H17), C6(H6), C10(H10),
 C13(H13), C14(H14)
;
_atom_sites_solution_hydrogens   geom
_atom_sites_solution_primary     dual
_atom_sites_solution_secondary   ?
loop_
_atom_site_label
_atom_site_type_symbol
_atom_site_fract_x
_atom_site_fract_y
_atom_site_fract_z
_atom_site_U_iso_or_equiv
_atom_site_adp_type
_atom_site_occupancy
_atom_site_site_symmetry_order
_atom_site_calc_flag
_atom_site_refinement_flags_posn
_atom_site_refinement_flags_adp
_atom_site_refinement_flags_occupancy
_atom_site_disorder_assembly
_atom_site_disorder_group
Ni1 Ni 0.43719(3) 0.56232(2) 0.24715(2) 0.01043(6) Uani 1 1 d . . . . .
O1 O 0.22355(15) 0.40258(13) 0.29554(8) 0.0129(2) Uani 1 1 d . . . . .
O4 O -0.45459(15) 0.33287(13) 0.22945(8) 0.0125(2) Uani 1 1 d . . . . .
O2 O 0.18512(15) 0.50767(15) 0.15177(9) 0.0165(2) Uani 1 1 d . . . . .
O5 O -0.31599(15) 0.53163(14) 0.34228(8) 0.0160(2) Uani 1 1 d . . . . .
N2 N 0.23933(18) 0.92447(16) 0.39109(10) 0.0120(3) Uani 1 1 d . . . . .
N4 N 0.71243(18) 0.80435(16) 0.05354(10) 0.0120(3) Uani 1 1 d . . . . .
N1 N 0.38072(18) 0.77185(16) 0.31153(10) 0.0138(3) Uani 1 1 d . . . . .
N3 N 0.54539(18) 0.67995(16) 0.14424(10) 0.0123(3) Uani 1 1 d . . . . .
C15 C 0.8600(2) 0.90155(19) 0.02626(11) 0.0121(3) Uani 1 1 d . . . . .
C9 C 0.1178(2) 0.96376(19) 0.44663(11) 0.0113(3) Uani 1 1 d . . . . .
C16 C 1.0373(2) 0.8924(2) 0.07669(12) 0.0146(3) Uani 1 1 d . . . . .
H16 H 1.062573 0.818893 0.128579 0.018 Uiso 1 1 calc R U . . .
C8 C 0.3437(2) 1.03847(19) 0.34875(12) 0.0138(3) Uani 1 1 d . . . . .
H8 H 0.353102 1.158799 0.352694 0.017 Uiso 1 1 calc R U . . .
C12 C 0.7072(2) 0.75892(19) 0.14425(11) 0.0129(3) Uani 1 1 d . . . . .
H12 H 0.806625 0.781021 0.200217 0.016 Uiso 1 1 calc R U . . .
C7 C 0.4300(2) 0.94233(19) 0.30024(12) 0.0137(3) Uani 1 1 d . . . . .
H7 H 0.511946 0.985870 0.264021 0.016 Uiso 1 1 calc R U . . .
C11 C 0.0433(2) 1.14471(19) 0.56266(11) 0.0123(3) Uani 1 1 d . . . . .
H11 H 0.072060 1.243026 0.605730 0.015 Uiso 1 1 calc R U . . .
C17 C 1.1777(2) 0.9918(2) 0.05055(12) 0.0142(3) Uani 1 1 d . . . . .
H17 H 1.299602 0.987223 0.085072 0.017 Uiso 1 1 calc R U . . .
C6 C 0.2666(2) 0.76598(19) 0.36701(12) 0.0144(3) Uani 1 1 d . . . . .
H6 H 0.211087 0.664352 0.387297 0.017 Uiso 1 1 calc R U . . .
C10 C 0.1620(2) 1.10864(19) 0.50864(11) 0.0122(3) Uani 1 1 d . . . . .
H10 H 0.272029 1.182278 0.514123 0.015 Uiso 1 1 calc R U . . .
C2 C -0.0625(2) 0.3162(2) 0.17498(12) 0.0136(3) Uani 1 1 d . . . . .
H2A H -0.068646 0.249308 0.114594 0.016 Uiso 1 1 calc R U . . .
H2B H -0.149271 0.398884 0.157976 0.016 Uiso 1 1 calc R U . . .
C5 C -0.3201(2) 0.38931(19) 0.29909(11) 0.0117(3) Uani 1 1 d . . . . .
C1 C 0.1260(2) 0.41384(19) 0.21085(12) 0.0125(3) Uani 1 1 d . . . . .
C4 C -0.1653(2) 0.2876(2) 0.33114(12) 0.0140(3) Uani 1 1 d . . . . .
H4A H -0.195747 0.202791 0.376367 0.017 Uiso 1 1 calc R U . . .
H4B H -0.055599 0.364629 0.366760 0.017 Uiso 1 1 calc R U . . .
C3 C -0.1241(2) 0.19605(19) 0.24574(12) 0.0142(3) Uani 1 1 d . . . . .
H3A H -0.028448 0.124924 0.271250 0.017 Uiso 1 1 calc R U . . .
H3B H -0.234246 0.119531 0.210143 0.017 Uiso 1 1 calc R U . . .
C13 C 0.4421(2) 0.6741(2) 0.04914(12) 0.0142(3) Uani 1 1 d . . . . .
H13 H 0.318997 0.623931 0.026838 0.017 Uiso 1 1 calc R U . . .
C14 C 0.5426(2) 0.7508(2) -0.00768(12) 0.0145(3) Uani 1 1 d . . . . .
H14 H 0.504187 0.764705 -0.075516 0.017 Uiso 1 1 calc R U . . .
O3 O 0.500000 0.500000 0.500000 0.142(9) Uani 0.332(12) 2 d S . . . .

loop_
_atom_site_aniso_label
_atom_site_aniso_U_11
_atom_site_aniso_U_22
_atom_site_aniso_U_33
_atom_site_aniso_U_23
_atom_site_aniso_U_13
_atom_site_aniso_U_12
Ni1 0.01035(10) 0.00897(9) 0.01368(10) 0.00111(7) 0.00643(7) 0.00096(7)
O1 0.0114(5) 0.0106(5) 0.0175(6) 0.0017(4) 0.0052(4) 0.0014(4)
O4 0.0108(5) 0.0124(5) 0.0144(5) 0.0003(4) 0.0035(4) 0.0016(4)
O2 0.0129(5) 0.0179(6) 0.0194(6) 0.0058(5) 0.0062(5) 0.0000(4)
O5 0.0150(6) 0.0143(5) 0.0179(6) -0.0024(4) 0.0037(5) 0.0012(4)
N2 0.0137(6) 0.0094(6) 0.0146(6) 0.0008(5) 0.0070(5) 0.0014(5)
N4 0.0129(6) 0.0116(6) 0.0134(6) 0.0023(5) 0.0066(5) 0.0016(5)
N1 0.0148(6) 0.0107(6) 0.0176(7) 0.0010(5) 0.0074(5) 0.0019(5)
N3 0.0135(6) 0.0104(6) 0.0149(6) 0.0013(5) 0.0068(5) 0.0019(5)
C15 0.0135(7) 0.0102(6) 0.0147(7) 0.0011(6) 0.0083(6) 0.0006(5)
C9 0.0126(7) 0.0110(7) 0.0119(7) 0.0015(5) 0.0056(6) 0.0021(5)
C16 0.0165(8) 0.0152(7) 0.0139(7) 0.0056(6) 0.0060(6) 0.0037(6)
C8 0.0139(7) 0.0107(7) 0.0179(8) 0.0024(6) 0.0062(6) 0.0010(6)
C12 0.0149(7) 0.0123(7) 0.0130(7) 0.0026(6) 0.0063(6) 0.0016(6)
C7 0.0133(7) 0.0122(7) 0.0166(8) 0.0027(6) 0.0059(6) 0.0011(6)
C11 0.0148(7) 0.0098(6) 0.0121(7) -0.0010(5) 0.0037(6) 0.0012(6)
C17 0.0119(7) 0.0159(7) 0.0159(8) 0.0044(6) 0.0051(6) 0.0022(6)
C6 0.0174(8) 0.0101(7) 0.0181(8) 0.0004(6) 0.0094(6) 0.0013(6)
C10 0.0114(7) 0.0107(7) 0.0143(7) 0.0003(6) 0.0042(6) -0.0002(5)
C2 0.0113(7) 0.0139(7) 0.0163(8) -0.0005(6) 0.0053(6) 0.0010(6)
C5 0.0118(7) 0.0122(7) 0.0134(7) 0.0035(5) 0.0075(6) 0.0007(5)
C1 0.0107(7) 0.0092(6) 0.0203(8) 0.0010(6) 0.0080(6) 0.0031(5)
C4 0.0113(7) 0.0154(7) 0.0160(8) 0.0036(6) 0.0043(6) 0.0027(6)
C3 0.0114(7) 0.0104(7) 0.0228(8) 0.0024(6) 0.0078(6) 0.0020(6)
C13 0.0132(7) 0.0134(7) 0.0166(8) 0.0012(6) 0.0055(6) 0.0006(6)
C14 0.0149(8) 0.0137(7) 0.0142(7) 0.0008(6) 0.0039(6) -0.0002(6)
O3 0.069(8) 0.33(3) 0.033(6) 0.050(9) 0.021(5) 0.041(11)

_geom_special_details            
;
 All esds (except the esd in the dihedral angle between two l.s. planes)
 are estimated using the full covariance matrix.  The cell esds are taken
 into account individually in the estimation of esds in distances, angles
 and torsion angles; correlations between esds in cell parameters are only
 used when they are defined by crystal symmetry.  An approximate (isotropic)
 treatment of cell esds is used for estimating esds involving l.s. planes.
;
loop_
_geom_bond_atom_site_label_1
_geom_bond_atom_site_label_2
_geom_bond_distance
_geom_bond_site_symmetry_2
_geom_bond_publ_flag
Ni1 O1 2.2072(11) . ?
Ni1 O4 2.1413(11) 1_655 ?
Ni1 O2 2.0550(12) . ?
Ni1 O5 2.0844(12) 1_655 ?
Ni1 N1 2.0355(13) . ?
Ni1 N3 2.0499(13) . ?
Ni1 C5 2.4428(15) 1_655 ?
Ni1 C1 2.4534(15) . ?
O1 C1 1.262(2) . ?
O4 C5 1.2634(19) . ?
O2 C1 1.2681(19) . ?
O5 C5 1.2703(19) . ?
N2 C9 1.4317(19) . ?
N2 C8 1.3831(19) . ?
N2 C6 1.3569(19) . ?
N4 C15 1.4321(19) . ?
N4 C12 1.359(2) . ?
N4 C14 1.383(2) . ?
N1 C7 1.384(2) . ?
N1 C6 1.323(2) . ?
N3 C12 1.321(2) . ?
N3 C13 1.383(2) . ?
C15 C16 1.386(2) . ?
C15 C17 1.395(2) 2_775 ?
C9 C11 1.391(2) 2_576 ?
C9 C10 1.388(2) . ?
C16 H16 0.9500 . ?
C16 C17 1.389(2) . ?
C8 H8 0.9500 . ?
C8 C7 1.362(2) . ?
C12 H12 0.9500 . ?
C7 H7 0.9500 . ?
C11 H11 0.9500 . ?
C11 C10 1.391(2) . ?
C17 H17 0.9500 . ?
C6 H6 0.9500 . ?
C10 H10 0.9500 . ?
C2 H2A 0.9900 . ?
C2 H2B 0.9900 . ?
C2 C1 1.511(2) . ?
C2 C3 1.524(2) . ?
C5 C4 1.511(2) . ?
C4 H4A 0.9900 . ?
C4 H4B 0.9900 . ?
C4 C3 1.528(2) . ?
C3 H3A 0.9900 . ?
C3 H3B 0.9900 . ?
C13 H13 0.9500 . ?
C13 C14 1.359(2) . ?
C14 H14 0.9500 . ?

loop_
_geom_angle_atom_site_label_1
_geom_angle_atom_site_label_2
_geom_angle_atom_site_label_3
_geom_angle
_geom_angle_site_symmetry_1
_geom_angle_site_symmetry_3
_geom_angle_publ_flag
O1 Ni1 C5 98.41(4) . 1_655 ?
O1 Ni1 C1 30.84(5) . . ?
O4 Ni1 O1 86.61(4) 1_655 . ?
O4 Ni1 C5 31.12(5) 1_655 1_655 ?
O4 Ni1 C1 92.59(5) 1_655 . ?
O2 Ni1 O1 61.87(4) . . ?
O2 Ni1 O4 100.46(4) . 1_655 ?
O2 Ni1 O5 161.25(5) . 1_655 ?
O2 Ni1 C5 131.29(5) . 1_655 ?
O2 Ni1 C1 31.10(5) . . ?
O5 Ni1 O1 107.07(4) 1_655 . ?
O5 Ni1 O4 62.44(4) 1_655 1_655 ?
O5 Ni1 C5 31.33(5) 1_655 1_655 ?
O5 Ni1 C1 135.58(5) 1_655 . ?
N1 Ni1 O1 90.19(5) . . ?
N1 Ni1 O4 160.47(5) . 1_655 ?
N1 Ni1 O2 94.96(5) . . ?
N1 Ni1 O5 100.38(5) . 1_655 ?
N1 Ni1 N3 98.33(5) . . ?
N1 Ni1 C5 131.26(5) . 1_655 ?
N1 Ni1 C1 94.50(5) . . ?
N3 Ni1 O1 153.54(5) . . ?
N3 Ni1 O4 92.99(5) . 1_655 ?
N3 Ni1 O2 92.33(5) . . ?
N3 Ni1 O5 96.03(5) . 1_655 ?
N3 Ni1 C5 94.66(5) . 1_655 ?
N3 Ni1 C1 122.99(5) . . ?
C5 Ni1 C1 116.70(5) 1_655 . ?
C1 O1 Ni1 85.43(9) . . ?
C5 O4 Ni1 87.73(9) . 1_455 ?
C1 O2 Ni1 92.07(10) . . ?
C5 O5 Ni1 90.09(9) . 1_455 ?
C8 N2 C9 126.87(13) . . ?
C6 N2 C9 125.55(13) . . ?
C6 N2 C8 107.53(13) . . ?
C12 N4 C15 127.09(14) . . ?
C12 N4 C14 107.28(13) . . ?
C14 N4 C15 125.46(13) . . ?
C7 N1 Ni1 130.13(11) . . ?
C6 N1 Ni1 123.61(11) . . ?
C6 N1 C7 105.88(13) . . ?
C12 N3 Ni1 134.34(11) . . ?
C12 N3 C13 105.91(13) . . ?
C13 N3 Ni1 119.60(10) . . ?
C16 C15 N4 120.49(14) . . ?
C16 C15 C17 120.52(14) . 2_775 ?
C17 C15 N4 118.97(14) 2_775 . ?
C11 C9 N2 119.14(13) 2_576 . ?
C10 C9 N2 119.76(13) . . ?
C10 C9 C11 121.10(14) . 2_576 ?
C15 C16 H16 120.3 . . ?
C15 C16 C17 119.30(14) . . ?
C17 C16 H16 120.3 . . ?
N2 C8 H8 127.2 . . ?
C7 C8 N2 105.69(13) . . ?
C7 C8 H8 127.2 . . ?
N4 C12 H12 124.5 . . ?
N3 C12 N4 111.00(14) . . ?
N3 C12 H12 124.5 . . ?
N1 C7 H7 125.0 . . ?
C8 C7 N1 109.93(14) . . ?
C8 C7 H7 125.0 . . ?
C9 C11 H11 120.1 2_576 . ?
C9 C11 C10 119.73(14) 2_576 . ?
C10 C11 H11 120.1 . . ?
C15 C17 H17 119.9 2_775 . ?
C16 C17 C15 120.17(15) . 2_775 ?
C16 C17 H17 119.9 . . ?
N2 C6 H6 124.5 . . ?
N1 C6 N2 110.96(14) . . ?
N1 C6 H6 124.5 . . ?
C9 C10 C11 119.17(14) . . ?
C9 C10 H10 120.4 . . ?
C11 C10 H10 120.4 . . ?
H2A C2 H2B 107.4 . . ?
C1 C2 H2A 108.3 . . ?
C1 C2 H2B 108.3 . . ?
C1 C2 C3 115.84(14) . . ?
C3 C2 H2A 108.3 . . ?
C3 C2 H2B 108.3 . . ?
O4 C5 Ni1 61.15(8) . 1_455 ?
O4 C5 O5 119.69(14) . . ?
O4 C5 C4 120.15(14) . . ?
O5 C5 Ni1 58.57(8) . 1_455 ?
O5 C5 C4 120.16(14) . . ?
C4 C5 Ni1 178.02(11) . 1_455 ?
O1 C1 Ni1 63.74(8) . . ?
O1 C1 O2 120.38(14) . . ?
O1 C1 C2 122.26(14) . . ?
O2 C1 Ni1 56.83(8) . . ?
O2 C1 C2 117.36(14) . . ?
C2 C1 Ni1 172.18(11) . . ?
C5 C4 H4A 109.1 . . ?
C5 C4 H4B 109.1 . . ?
C5 C4 C3 112.44(13) . . ?
H4A C4 H4B 107.8 . . ?
C3 C4 H4A 109.1 . . ?
C3 C4 H4B 109.1 . . ?
C2 C3 C4 113.45(13) . . ?
C2 C3 H3A 108.9 . . ?
C2 C3 H3B 108.9 . . ?
C4 C3 H3A 108.9 . . ?
C4 C3 H3B 108.9 . . ?
H3A C3 H3B 107.7 . . ?
N3 C13 H13 125.0 . . ?
C14 C13 N3 109.95(14) . . ?
C14 C13 H13 125.0 . . ?
N4 C14 H14 127.1 . . ?
C13 C14 N4 105.86(14) . . ?
C13 C14 H14 127.1 . . ?

loop_
_geom_torsion_atom_site_label_1
_geom_torsion_atom_site_label_2
_geom_torsion_atom_site_label_3
_geom_torsion_atom_site_label_4
_geom_torsion
_geom_torsion_site_symmetry_1
_geom_torsion_site_symmetry_2
_geom_torsion_site_symmetry_3
_geom_torsion_site_symmetry_4
_geom_torsion_publ_flag
Ni1 O1 C1 O2 -4.90(14) . . . . ?
Ni1 O1 C1 C2 174.23(13) . . . . ?
Ni1 O4 C5 O5 1.98(14) 1_455 . . . ?
Ni1 O4 C5 C4 -178.28(12) 1_455 . . . ?
Ni1 O2 C1 O1 5.25(15) . . . . ?
Ni1 O2 C1 C2 -173.92(11) . . . . ?
Ni1 O5 C5 O4 -2.03(14) 1_455 . . . ?
Ni1 O5 C5 C4 178.23(12) 1_455 . . . ?
Ni1 N1 C7 C8 172.54(11) . . . . ?
Ni1 N1 C6 N2 -173.04(11) . . . . ?
Ni1 N3 C12 N4 175.36(10) . . . . ?
Ni1 N3 C13 C14 -176.40(10) . . . . ?
O4 C5 C4 C3 37.31(19) . . . . ?
O5 C5 C4 C3 -142.95(14) . . . . ?
N2 C9 C10 C11 -179.57(14) . . . . ?
N2 C8 C7 N1 0.19(18) . . . . ?
N4 C15 C16 C17 -178.10(14) . . . . ?
N3 C13 C14 N4 0.37(18) . . . . ?
C15 N4 C12 N3 175.48(13) . . . . ?
C15 N4 C14 C13 -175.75(14) . . . . ?
C15 C16 C17 C15 -0.6(3) . . . 2_775 ?
C9 N2 C8 C7 -177.26(14) . . . . ?
C9 N2 C6 N1 177.02(14) . . . . ?
C9 C11 C10 C9 -0.4(3) 2_576 . . . ?
C8 N2 C9 C11 142.96(16) . . . 2_576 ?
C8 N2 C9 C10 -37.1(2) . . . . ?
C8 N2 C6 N1 -0.40(19) . . . . ?
C12 N4 C15 C16 31.4(2) . . . . ?
C12 N4 C15 C17 -147.34(16) . . . 2_775 ?
C12 N4 C14 C13 -0.30(17) . . . . ?
C12 N3 C13 C14 -0.30(17) . . . . ?
C7 N1 C6 N2 0.51(19) . . . . ?
C11 C9 C10 C11 0.4(3) 2_576 . . . ?
C17 C15 C16 C17 0.6(3) 2_775 . . . ?
C6 N2 C9 C11 -34.0(2) . . . 2_576 ?
C6 N2 C9 C10 146.01(16) . . . . ?
C6 N2 C8 C7 0.12(18) . . . . ?
C6 N1 C7 C8 -0.43(19) . . . . ?
C5 C4 C3 C2 62.85(17) . . . . ?
C1 C2 C3 C4 72.23(17) . . . . ?
C3 C2 C1 O1 -3.0(2) . . . . ?
C3 C2 C1 O2 176.15(13) . . . . ?
C13 N3 C12 N4 0.11(17) . . . . ?
C14 N4 C15 C16 -154.08(15) . . . . ?
C14 N4 C15 C17 27.2(2) . . . 2_775 ?
C14 N4 C12 N3 0.12(17) . . . . ?

_shelx_res_file                  
;
TITL s1_a_a.res in P-1
    s1_a.res
    created by SHELXL-2019/1 at 19:35:24 on 09-May-2025
REM Old TITL S1_a.res in P-1
REM SHELXT solution in P-1
REM R1 0.067, Rweak 0.006, Alpha 0.046, Orientation as input
REM Formula found by SHELXT: C17 N5 Ni O3
CELL 0.71073 7.7152 7.9573 14.2571 91.217 104.774 97.6
ZERR 12 0.0002 0.0001 0.0003 0.001 0.001 0.001
LATT 1
SFAC C H N Ni O
UNIT 12 12 12 12 12

L.S. 10
PLAN  5
TEMP -171.15
CONF
BOND $H
list 4
MORE -1
fmap 2
acta
OMIT 0 1 0
OMIT 1 0 0
REM <olex2.extras>
REM <HklSrc "%.\\S1_a.hkl">
REM </olex2.extras>

WGHT    0.019500    0.781700
FVAR       0.70360
NI1   4    0.437194    0.562320    0.247152    11.00000    0.01035    0.00897 =
         0.01368    0.00111    0.00643    0.00096
O1    5    0.223547    0.402576    0.295543    11.00000    0.01139    0.01062 =
         0.01751    0.00165    0.00518    0.00140
O4    5   -0.454587    0.332875    0.229449    11.00000    0.01081    0.01245 =
         0.01440    0.00027    0.00348    0.00162
O2    5    0.185124    0.507672    0.151767    11.00000    0.01292    0.01791 =
         0.01938    0.00584    0.00622    0.00002
O5    5   -0.315995    0.531630    0.342279    11.00000    0.01504    0.01427 =
         0.01790   -0.00241    0.00365    0.00116
N2    3    0.239331    0.924472    0.391092    11.00000    0.01373    0.00944 =
         0.01464    0.00078    0.00702    0.00139
N4    3    0.712427    0.804350    0.053541    11.00000    0.01288    0.01161 =
         0.01341    0.00228    0.00664    0.00164
N1    3    0.380724    0.771854    0.311526    11.00000    0.01479    0.01070 =
         0.01765    0.00096    0.00742    0.00189
N3    3    0.545389    0.679947    0.144240    11.00000    0.01349    0.01041 =
         0.01491    0.00125    0.00681    0.00191
C15   1    0.859968    0.901551    0.026263    11.00000    0.01351    0.01024 =
         0.01472    0.00113    0.00825    0.00057
C9    1    0.117774    0.963756    0.446628    11.00000    0.01260    0.01100 =
         0.01187    0.00151    0.00562    0.00214
C16   1    1.037289    0.892399    0.076685    11.00000    0.01654    0.01519 =
         0.01389    0.00557    0.00604    0.00375
AFIX  43
H16   2    1.062573    0.818893    0.128579    11.00000   -1.20000
AFIX   0
C8    1    0.343650    1.038465    0.348755    11.00000    0.01387    0.01072 =
         0.01791    0.00236    0.00615    0.00105
AFIX  43
H8    2    0.353102    1.158799    0.352694    11.00000   -1.20000
AFIX   0
C12   1    0.707172    0.758920    0.144248    11.00000    0.01491    0.01235 =
         0.01301    0.00259    0.00627    0.00164
AFIX  43
H12   2    0.806625    0.781021    0.200217    11.00000   -1.20000
AFIX   0
C7    1    0.430008    0.942333    0.300242    11.00000    0.01334    0.01216 =
         0.01663    0.00267    0.00594    0.00107
AFIX  43
H7    2    0.511946    0.985870    0.264021    11.00000   -1.20000
AFIX   0
C11   1    0.043261    1.144705    0.562664    11.00000    0.01482    0.00983 =
         0.01215   -0.00099    0.00370    0.00123
AFIX  43
H11   2    0.072060    1.243026    0.605730    11.00000   -1.20000
AFIX   0
C17   1    1.177658    0.991838    0.050546    11.00000    0.01192    0.01586 =
         0.01592    0.00444    0.00510    0.00220
AFIX  43
H17   2    1.299602    0.987223    0.085072    11.00000   -1.20000
AFIX   0
C6    1    0.266586    0.765982    0.367010    11.00000    0.01741    0.01012 =
         0.01805    0.00043    0.00940    0.00125
AFIX  43
H6    2    0.211087    0.664352    0.387297    11.00000   -1.20000
AFIX   0
C10   1    0.162016    1.108644    0.508638    11.00000    0.01144    0.01073 =
         0.01425    0.00029    0.00422   -0.00020
AFIX  43
H10   2    0.272029    1.182278    0.514123    11.00000   -1.20000
AFIX   0
C2    1   -0.062484    0.316236    0.174982    11.00000    0.01133    0.01394 =
         0.01632   -0.00048    0.00527    0.00105
AFIX  23
H2A   2   -0.068646    0.249308    0.114594    11.00000   -1.20000
H2B   2   -0.149271    0.398884    0.157976    11.00000   -1.20000
AFIX   0
C5    1   -0.320128    0.389306    0.299089    11.00000    0.01176    0.01222 =
         0.01335    0.00351    0.00754    0.00072
C1    1    0.125969    0.413840    0.210853    11.00000    0.01065    0.00917 =
         0.02029    0.00096    0.00795    0.00312
C4    1   -0.165272    0.287584    0.331142    11.00000    0.01130    0.01543 =
         0.01601    0.00363    0.00426    0.00271
AFIX  23
H4A   2   -0.195747    0.202791    0.376367    11.00000   -1.20000
H4B   2   -0.055599    0.364629    0.366760    11.00000   -1.20000
AFIX   0
C3    1   -0.124147    0.196054    0.245742    11.00000    0.01143    0.01044 =
         0.02284    0.00239    0.00781    0.00198
AFIX  23
H3A   2   -0.028448    0.124924    0.271250    11.00000   -1.20000
H3B   2   -0.234246    0.119531    0.210143    11.00000   -1.20000
AFIX   0
C13   1    0.442070    0.674111    0.049145    11.00000    0.01322    0.01343 =
         0.01662    0.00121    0.00546    0.00062
AFIX  43
H13   2    0.318997    0.623931    0.026838    11.00000   -1.20000
AFIX   0
C14   1    0.542621    0.750774   -0.007683    11.00000    0.01491    0.01374 =
         0.01418    0.00081    0.00394   -0.00021
AFIX  43
H14   2    0.504187    0.764705   -0.075516    11.00000   -1.20000
AFIX   0

O3    5    0.500000    0.500000    0.500000     0.16579    0.06914    0.33365 =
         0.03342    0.05013    0.02083    0.04098
HKLF 4


REM  s1_a_a.res in P-1
REM wR2 = 0.0648, GooF = S = 1.041, Restrained GooF = 1.041 for all data
REM R1 = 0.0281 for 3797 Fo > 4sig(Fo) and 0.0337 for all 4210 data
REM 242 parameters refined using 0 restraints

END

WGHT      0.0195      0.7818

REM Highest difference peak  0.443,  deepest hole -0.374,  1-sigma level  0.064
Q1    1  -0.2468  0.3410  0.3155  11.00000  0.05    0.44
Q2    1  -0.0901  0.2685  0.2111  11.00000  0.05    0.40
Q3    1   0.4134  0.9944  0.3405  11.00000  0.05    0.38
Q4    1   0.9444  0.9302  0.0599  11.00000  0.05    0.37
Q5    1   0.0284  0.3676  0.1935  11.00000  0.05    0.37
;
_shelx_res_checksum              90480
_olex2_submission_special_instructions 'No special instructions were received'
####################################################################### 
# 
# This file contains crystal structure data downloaded from the 
# Cambridge Structural Database (CSD) hosted by the Cambridge 
# Crystallographic Data Centre (CCDC).
# 
# Full information about CCDC data access policies and citation 
# guidelines are available at http://www.ccdc.cam.ac.uk/access/V1 
# 
# Audit and citation data items may have been added by the CCDC. 
# Please retain this information to preserve the provenance of 
# this file and to allow appropriate attribution of the data. 
# 
#######################################################################

data_dia-muc-Ni
_database_code_depnum_ccdc_archive 'CCDC 2449935'
loop_
_audit_author_name
_audit_author_address
'Bharti Singh'
;University of Limerick
Ireland
;
_audit_update_record             
;
2025-05-09 deposited with the CCDC.	2025-11-07 downloaded from the CCDC.
;
_audit_creation_date             2024-12-02
_audit_creation_method           
;
Olex2 1.5
(compiled 2024.02.16 svn.r378c4104 for OlexSys, GUI svn.r6817)
;
_shelx_SHELXL_version_number     2019/1
_chemical_name_common            ?
_chemical_name_systematic        ?
_chemical_formula_moiety         'C19 H16 N3 Ni O5, H2 O'
_chemical_formula_sum            'C19 H18 N3 Ni O6'
_chemical_formula_weight         443.05
_chemical_melting_point          ?
loop_
_atom_type_symbol
_atom_type_description
_atom_type_scat_dispersion_real
_atom_type_scat_dispersion_imag
_atom_type_scat_source
C C 0.0033 0.0016 'International Tables Vol C Tables 4.2.6.8 and 6.1.1.4'
H H 0.0000 0.0000 'International Tables Vol C Tables 4.2.6.8 and 6.1.1.4'
N N 0.0061 0.0033 'International Tables Vol C Tables 4.2.6.8 and 6.1.1.4'
Ni Ni 0.3393 1.1124 'International Tables Vol C Tables 4.2.6.8 and 6.1.1.4'
O O 0.0106 0.0060 'International Tables Vol C Tables 4.2.6.8 and 6.1.1.4'

_shelx_space_group_comment       
;
The symmetry employed for this shelxl refinement is uniquely defined
by the following loop, which should always be used as a source of
symmetry information in preference to the above space-group names.
They are only intended as comments.
;
_space_group_crystal_system      triclinic
_space_group_IT_number           2
_space_group_name_H-M_alt        'P -1'
_space_group_name_Hall           '-P 1'
loop_
_space_group_symop_operation_xyz
'x, y, z'
'-x, -y, -z'

_cell_length_a                   9.2250(2)
_cell_length_b                   9.5660(2)
_cell_length_c                   11.7477(3)
_cell_angle_alpha                70.7980(10)
_cell_angle_beta                 79.6920(10)
_cell_angle_gamma                75.8310(10)
_cell_volume                     943.73(4)
_cell_formula_units_Z            2
_cell_measurement_reflns_used    9579
_cell_measurement_temperature    101.00
_cell_measurement_theta_max      28.31
_cell_measurement_theta_min      2.90
_shelx_estimated_absorpt_T_max   ?
_shelx_estimated_absorpt_T_min   ?
_exptl_absorpt_coefficient_mu    1.071
_exptl_absorpt_correction_T_max  ?
_exptl_absorpt_correction_T_min  ?
_exptl_absorpt_correction_type   multi-scan
_exptl_absorpt_process_details   
;
SADABS-2016/2 (Bruker,2016/2) was used for absorption correction.
wR2(int) was 0.0754 before and 0.0691 after correction.
The Ratio of minimum to maximum transmission is 0.8977.
The \l/2 correction factor is Not present.
;
_exptl_absorpt_special_details   ?
_exptl_crystal_colour            green
_exptl_crystal_colour_primary    green
_exptl_crystal_density_diffrn    1.559
_exptl_crystal_density_meas      1.558
_exptl_crystal_density_method    ?
_exptl_crystal_description       block
_exptl_crystal_F_000             600
_exptl_crystal_size_max          0.29
_exptl_crystal_size_mid          0.22
_exptl_crystal_size_min          0.19
_exptl_transmission_factor_max   0.816
_exptl_transmission_factor_min   0.754
_diffrn_reflns_av_R_equivalents  0.0642
_diffrn_reflns_av_unetI/netI     0.0294
_diffrn_reflns_Laue_measured_fraction_full 0.999
_diffrn_reflns_Laue_measured_fraction_max 0.999
_diffrn_reflns_limit_h_max       12
_diffrn_reflns_limit_h_min       -12
_diffrn_reflns_limit_k_max       12
_diffrn_reflns_limit_k_min       -12
_diffrn_reflns_limit_l_max       15
_diffrn_reflns_limit_l_min       -15
_diffrn_reflns_number            41257
_diffrn_reflns_point_group_measured_fraction_full 0.999
_diffrn_reflns_point_group_measured_fraction_max 0.999
_diffrn_reflns_theta_full        25.242
_diffrn_reflns_theta_max         28.321
_diffrn_reflns_theta_min         2.897
_diffrn_ambient_temperature      101.00
_diffrn_detector_area_resol_mean ?
_diffrn_measured_fraction_theta_full 0.999
_diffrn_measured_fraction_theta_max 0.999
_diffrn_measurement_device_type  'Bruker APEX-II CCD'
_diffrn_measurement_method       '\f and \w scans'
_diffrn_radiation_type           MoK\a
_diffrn_radiation_wavelength     0.71073
_diffrn_source                   ?
_reflns_Friedel_coverage         0.000
_reflns_Friedel_fraction_full    .
_reflns_Friedel_fraction_max     .
_reflns_number_gt                4226
_reflns_number_total             4716
_reflns_special_details          
;
 Reflections were merged by SHELXL according to the crystal
 class for the calculation of statistics and refinement.
 
 _reflns_Friedel_fraction is defined as the number of unique
 Friedel pairs measured divided by the number that would be
 possible theoretically, ignoring centric projections and
 systematic absences.
;
_reflns_threshold_expression     'I > 2\s(I)'
_computing_cell_refinement       'SAINT V8.40B (?, 2016)'
_computing_data_collection       ?
_computing_data_reduction        'SAINT V8.40B (?, 2016)'
_computing_molecular_graphics    'Olex2 1.5 (Dolomanov et al., 2009)'
_computing_publication_material  'Olex2 1.5 (Dolomanov et al., 2009)'
_computing_structure_refinement  'XL  (Sheldrick, 2008)'
_computing_structure_solution    ?
_refine_diff_density_max         0.951
_refine_diff_density_min         -0.430
_refine_diff_density_rms         0.082
_refine_ls_extinction_coef       .
_refine_ls_extinction_method     none
_refine_ls_goodness_of_fit_ref   1.058
_refine_ls_hydrogen_treatment    constr
_refine_ls_matrix_type           full
_refine_ls_number_parameters     266
_refine_ls_number_reflns         4716
_refine_ls_number_restraints     0
_refine_ls_R_factor_all          0.0400
_refine_ls_R_factor_gt           0.0336
_refine_ls_restrained_S_all      1.058
_refine_ls_shift/su_max          0.001
_refine_ls_shift/su_mean         0.000
_refine_ls_structure_factor_coef Fsqd
_refine_ls_weighting_details     
'w=1/[\s^2^(Fo^2^)+(0.0350P)^2^+1.2715P] where P=(Fo^2^+2Fc^2^)/3'
_refine_ls_weighting_scheme      calc
_refine_ls_wR_factor_gt          0.0821
_refine_ls_wR_factor_ref         0.0861
_refine_special_details          ?
_olex2_refinement_description    
;
1. Fixed Uiso
 At 1.2 times of:
  All C(H) groups
 At 1.5 times of:
  All O(H,H) groups
2.a Free rotating group:
 O6(H6A,H6B)
2.b Rotating group:
 O1(H1A,H1B)
2.c Aromatic/amide H refined with riding coordinates:
 C12(H12), C4(H4), C6(H6), C3(H3), C8(H8), C5(H5), C15(H15), C2(H2), C11(H11),
 C9(H9), C18(H18), C13(H13), C19(H19), C14(H14)
;
_atom_sites_solution_hydrogens   mixed
_atom_sites_solution_primary     ?
_atom_sites_solution_secondary   ?
loop_
_atom_site_label
_atom_site_type_symbol
_atom_site_fract_x
_atom_site_fract_y
_atom_site_fract_z
_atom_site_U_iso_or_equiv
_atom_site_adp_type
_atom_site_occupancy
_atom_site_site_symmetry_order
_atom_site_calc_flag
_atom_site_refinement_flags_posn
_atom_site_refinement_flags_adp
_atom_site_refinement_flags_occupancy
_atom_site_disorder_assembly
_atom_site_disorder_group
Ni Ni 0.54536(3) 0.40291(3) 0.22894(2) 0.00816(7) Uani 1 1 d . . . . .
O4 O 0.65850(15) 0.43243(15) 0.34886(12) 0.0127(3) Uani 1 1 d . . . . .
O3 O 0.66536(16) 0.18952(15) 0.21117(12) 0.0128(3) Uani 1 1 d . . . . .
O5 O 0.47015(15) 0.31400(15) 0.11023(12) 0.0115(3) Uani 1 1 d . . . . .
O1 O 0.68866(15) 0.50653(15) 0.07895(12) 0.0120(3) Uani 1 1 d . . . . .
H1A H 0.745228 0.549676 0.103030 0.018 Uiso 1 1 d R U . . .
H1B H 0.634898 0.580686 0.028300 0.018 Uiso 1 1 d R U . . .
O2 O 0.83254(17) 0.55799(18) 0.22787(13) 0.0193(3) Uani 1 1 d . . . . .
N1 N 0.41278(18) 0.28439(18) 0.37026(14) 0.0113(3) Uani 1 1 d . . . . .
N2 N 0.24250(18) 0.14621(18) 0.46484(14) 0.0112(3) Uani 1 1 d . . . . .
O6 O 1.0819(2) 0.3815(2) 0.12750(16) 0.0281(4) Uani 1 1 d G . . . .
H6A H 1.012371 0.446945 0.153634 0.042 Uiso 1 1 d G U . . .
H6B H 1.129197 0.435893 0.064031 0.042 Uiso 1 1 d G U . . .
N3 N 0.39447(18) 0.60120(17) 0.21131(14) 0.0118(3) Uani 1 1 d . . . . .
C16 C 0.20744(19) 0.79329(18) 0.15420(16) 0.0070(3) Uani 1 1 d . . . . .
C7 C 0.1185(2) 0.0730(2) 0.48321(17) 0.0114(3) Uani 1 1 d . . . . .
C12 C 0.9686(2) 0.5116(2) 0.44419(17) 0.0147(4) Uani 1 1 d . . . . .
H12 H 1.023221 0.554068 0.369098 0.018 Uiso 1 1 calc R U . . .
C1 C 0.5724(2) 0.1959(2) 0.14213(16) 0.0108(3) Uani 1 1 d . . . . .
C4 C 0.2916(2) 0.2420(2) 0.35878(17) 0.0127(4) Uani 1 1 d . . . . .
H4 H 0.244993 0.274208 0.286102 0.015 Uiso 1 1 calc R U . . .
C6 C 0.4431(2) 0.2131(2) 0.48876(17) 0.0140(4) Uani 1 1 d . . . . .
H6 H 0.524543 0.222334 0.523326 0.017 Uiso 1 1 calc R U . . .
C10 C 0.7731(2) 0.4915(2) 0.33030(17) 0.0120(3) Uani 1 1 d . . . . .
C3 C 0.4944(2) 0.0641(2) 0.02184(18) 0.0147(4) Uani 1 1 d . . . . .
H3 H 0.420545 0.152270 -0.006707 0.018 Uiso 1 1 calc R U . . .
C8 C 0.0142(2) 0.1247(2) 0.39958(18) 0.0160(4) Uani 1 1 d . . . . .
H8 H 0.024129 0.209761 0.330696 0.019 Uiso 1 1 calc R U . . .
C5 C 0.3391(2) 0.1278(2) 0.54869(17) 0.0147(4) Uani 1 1 d . . . . .
H5 H 0.333761 0.067719 0.631205 0.018 Uiso 1 1 calc R U . . .
C15 C 0.2922(2) 0.6637(2) 0.13474(18) 0.0130(4) Uani 1 1 d . . . . .
H15 H 0.279281 0.623655 0.074008 0.016 Uiso 1 1 calc R U . . .
C2 C 0.5827(2) 0.0636(2) 0.10000(18) 0.0146(4) Uani 1 1 d . . . . .
H2 H 0.655184 -0.025177 0.129987 0.018 Uiso 1 1 calc R U . . .
C17 C 0.0990(2) 0.8979(2) 0.07806(18) 0.0151(4) Uani 1 1 d . . . . .
C11 C 0.8385(2) 0.4761(2) 0.44229(18) 0.0171(4) Uani 1 1 d . . . . .
H11 H 0.782876 0.438104 0.518039 0.021 Uiso 1 1 calc R U . . .
C9 C -0.1052(2) 0.0522(2) 0.41629(18) 0.0162(4) Uani 1 1 d . . . . .
H9 H -0.177200 0.088117 0.359346 0.019 Uiso 1 1 calc R U . . .
C18 C 0.0739(2) 1.0507(2) 0.0676(2) 0.0183(4) Uani 1 1 d . . . . .
H18 H 0.124433 1.084654 0.113985 0.022 Uiso 1 1 calc R U . . .
C13 C 0.3768(2) 0.6945(2) 0.28292(18) 0.0170(4) Uani 1 1 d . . . . .
H13 H 0.435844 0.678073 0.346361 0.020 Uiso 1 1 calc R U . . .
C19 C 0.0255(2) 0.8467(2) 0.0111(2) 0.0186(4) Uani 1 1 d . . . . .
H19 H 0.043094 0.741949 0.019064 0.022 Uiso 1 1 calc R U . . .
C14 C 0.2618(2) 0.8138(2) 0.24838(19) 0.0188(4) Uani 1 1 d . . . . .
H14 H 0.225925 0.894973 0.282343 0.023 Uiso 1 1 calc R U . . .

loop_
_atom_site_aniso_label
_atom_site_aniso_U_11
_atom_site_aniso_U_22
_atom_site_aniso_U_33
_atom_site_aniso_U_23
_atom_site_aniso_U_13
_atom_site_aniso_U_12
Ni 0.00860(12) 0.00874(11) 0.00826(12) -0.00224(8) -0.00270(8) -0.00288(8)
O4 0.0115(6) 0.0177(6) 0.0118(6) -0.0045(5) -0.0033(5) -0.0066(5)
O3 0.0152(7) 0.0119(6) 0.0124(6) -0.0032(5) -0.0056(5) -0.0022(5)
O5 0.0141(6) 0.0115(6) 0.0101(6) -0.0031(5) -0.0041(5) -0.0031(5)
O1 0.0125(6) 0.0135(6) 0.0109(6) -0.0025(5) -0.0040(5) -0.0036(5)
O2 0.0192(7) 0.0293(8) 0.0128(7) -0.0031(6) -0.0035(6) -0.0140(6)
N1 0.0114(7) 0.0129(7) 0.0104(7) -0.0025(6) -0.0024(6) -0.0044(6)
N2 0.0101(7) 0.0127(7) 0.0110(7) -0.0010(6) -0.0029(6) -0.0052(6)
O6 0.0232(8) 0.0313(9) 0.0231(8) 0.0001(7) -0.0001(7) -0.0065(7)
N3 0.0119(7) 0.0110(7) 0.0114(7) -0.0022(6) -0.0011(6) -0.0022(6)
C16 0.0070(7) 0.0049(7) 0.0092(8) -0.0027(6) -0.0027(6) 0.0011(6)
C7 0.0099(8) 0.0125(8) 0.0126(8) -0.0023(7) -0.0018(7) -0.0052(7)
C12 0.0136(9) 0.0199(9) 0.0123(9) -0.0047(7) -0.0035(7) -0.0052(7)
C1 0.0148(9) 0.0100(8) 0.0087(8) -0.0026(6) -0.0015(6) -0.0044(7)
C4 0.0125(8) 0.0144(8) 0.0108(8) -0.0001(7) -0.0033(7) -0.0057(7)
C6 0.0156(9) 0.0167(9) 0.0121(9) -0.0041(7) -0.0040(7) -0.0059(7)
C10 0.0109(8) 0.0147(8) 0.0124(8) -0.0051(7) -0.0033(7) -0.0034(7)
C3 0.0207(10) 0.0113(8) 0.0139(9) -0.0042(7) -0.0017(7) -0.0059(7)
C8 0.0159(9) 0.0153(9) 0.0146(9) 0.0037(7) -0.0055(7) -0.0074(7)
C5 0.0162(9) 0.0185(9) 0.0105(8) -0.0003(7) -0.0055(7) -0.0080(7)
C15 0.0127(9) 0.0114(8) 0.0146(9) -0.0039(7) -0.0019(7) -0.0014(7)
C2 0.0191(9) 0.0104(8) 0.0156(9) -0.0050(7) -0.0030(7) -0.0030(7)
C17 0.0113(9) 0.0145(9) 0.0174(9) -0.0036(7) -0.0035(7) 0.0015(7)
C11 0.0155(9) 0.0270(10) 0.0116(9) -0.0048(8) -0.0031(7) -0.0094(8)
C9 0.0142(9) 0.0177(9) 0.0158(9) 0.0024(7) -0.0075(7) -0.0076(7)
C18 0.0178(10) 0.0162(9) 0.0221(10) -0.0066(8) -0.0073(8) -0.0007(8)
C13 0.0203(10) 0.0173(9) 0.0146(9) -0.0063(7) -0.0040(8) -0.0023(8)
C19 0.0185(10) 0.0126(9) 0.0248(11) -0.0058(8) -0.0054(8) -0.0007(7)
C14 0.0228(10) 0.0177(9) 0.0180(10) -0.0094(8) -0.0054(8) 0.0003(8)

_geom_special_details            
;
 All esds (except the esd in the dihedral angle between two l.s. planes)
 are estimated using the full covariance matrix.  The cell esds are taken
 into account individually in the estimation of esds in distances, angles
 and torsion angles; correlations between esds in cell parameters are only
 used when they are defined by crystal symmetry.  An approximate (isotropic)
 treatment of cell esds is used for estimating esds involving l.s. planes.
;
loop_
_geom_bond_atom_site_label_1
_geom_bond_atom_site_label_2
_geom_bond_distance
_geom_bond_site_symmetry_2
_geom_bond_publ_flag
Ni O4 2.0214(13) . ?
Ni O3 2.1277(14) . ?
Ni O5 2.1366(13) . ?
Ni O1 2.1199(13) . ?
Ni N1 2.0619(16) . ?
Ni N3 2.0324(16) . ?
Ni C1 2.4537(18) . ?
O4 C10 1.270(2) . ?
O3 C1 1.260(2) . ?
O5 C1 1.278(2) . ?
O1 H1A 0.8705 . ?
O1 H1B 0.8712 . ?
O2 C10 1.259(2) . ?
N1 C4 1.320(2) . ?
N1 C6 1.379(2) . ?
N2 C7 1.432(2) . ?
N2 C4 1.359(2) . ?
N2 C5 1.385(2) . ?
O6 H6A 0.8698 . ?
O6 H6B 0.8698 . ?
N3 C15 1.316(2) . ?
N3 C13 1.380(2) . ?
C16 C15 1.359(2) . ?
C16 C17 1.429(2) . ?
C16 C14 1.379(3) . ?
C7 C8 1.386(3) . ?
C7 C9 1.391(3) 2_556 ?
C12 C12 1.457(4) 2_766 ?
C12 H12 0.9500 . ?
C12 C11 1.330(3) . ?
C1 C2 1.480(2) . ?
C4 H4 0.9500 . ?
C6 H6 0.9500 . ?
C6 C5 1.359(3) . ?
C10 C11 1.493(3) . ?
C3 C3 1.452(4) 2_655 ?
C3 H3 0.9500 . ?
C3 C2 1.330(3) . ?
C8 H8 0.9500 . ?
C8 C9 1.392(3) . ?
C5 H5 0.9500 . ?
C15 H15 0.9500 . ?
C2 H2 0.9500 . ?
C17 C18 1.390(3) . ?
C17 C19 1.388(3) . ?
C11 H11 0.9500 . ?
C9 H9 0.9500 . ?
C18 H18 0.9500 . ?
C18 C19 1.387(3) 2_575 ?
C13 H13 0.9500 . ?
C13 C14 1.360(3) . ?
C19 H19 0.9500 . ?
C14 H14 0.9500 . ?

loop_
_geom_angle_atom_site_label_1
_geom_angle_atom_site_label_2
_geom_angle_atom_site_label_3
_geom_angle
_geom_angle_site_symmetry_1
_geom_angle_site_symmetry_3
_geom_angle_publ_flag
O4 Ni O3 101.88(5) . . ?
O4 Ni O5 164.08(5) . . ?
O4 Ni O1 92.38(5) . . ?
O4 Ni N1 90.02(6) . . ?
O4 Ni N3 94.89(6) . . ?
O4 Ni C1 132.71(6) . . ?
O3 Ni O5 62.21(5) . . ?
O3 Ni C1 30.89(6) . . ?
O5 Ni C1 31.38(6) . . ?
O1 Ni O3 88.32(5) . . ?
O1 Ni O5 87.72(5) . . ?
O1 Ni C1 89.13(6) . . ?
N1 Ni O3 86.66(6) . . ?
N1 Ni O5 88.71(6) . . ?
N1 Ni O1 174.79(6) . . ?
N1 Ni C1 85.85(6) . . ?
N3 Ni O3 163.23(6) . . ?
N3 Ni O5 101.02(6) . . ?
N3 Ni O1 91.27(6) . . ?
N3 Ni N1 93.13(6) . . ?
N3 Ni C1 132.35(6) . . ?
C10 O4 Ni 129.72(12) . . ?
C1 O3 Ni 89.00(11) . . ?
C1 O5 Ni 88.13(11) . . ?
Ni O1 H1A 109.5 . . ?
Ni O1 H1B 109.5 . . ?
H1A O1 H1B 104.4 . . ?
C4 N1 Ni 124.98(13) . . ?
C4 N1 C6 106.12(15) . . ?
C6 N1 Ni 128.12(13) . . ?
C4 N2 C7 125.81(16) . . ?
C4 N2 C5 107.13(15) . . ?
C5 N2 C7 126.99(16) . . ?
H6A O6 H6B 104.5 . . ?
C15 N3 Ni 128.08(13) . . ?
C15 N3 C13 106.44(16) . . ?
C13 N3 Ni 125.44(13) . . ?
C15 C16 C17 125.10(17) . . ?
C15 C16 C14 107.07(16) . . ?
C14 C16 C17 127.19(17) . . ?
C8 C7 N2 120.08(16) . . ?
C8 C7 C9 120.19(17) . 2_556 ?
C9 C7 N2 119.71(16) 2_556 . ?
C12 C12 H12 118.4 2_766 . ?
C11 C12 C12 123.2(2) . 2_766 ?
C11 C12 H12 118.4 . . ?
O3 C1 Ni 60.11(9) . . ?
O3 C1 O5 120.43(17) . . ?
O3 C1 C2 118.88(17) . . ?
O5 C1 Ni 60.49(9) . . ?
O5 C1 C2 120.69(17) . . ?
C2 C1 Ni 175.02(14) . . ?
N1 C4 N2 110.96(16) . . ?
N1 C4 H4 124.5 . . ?
N2 C4 H4 124.5 . . ?
N1 C6 H6 125.1 . . ?
C5 C6 N1 109.88(17) . . ?
C5 C6 H6 125.1 . . ?
O4 C10 C11 114.73(17) . . ?
O2 C10 O4 125.28(17) . . ?
O2 C10 C11 119.98(17) . . ?
C3 C3 H3 118.5 2_655 . ?
C2 C3 C3 123.0(2) . 2_655 ?
C2 C3 H3 118.5 . . ?
C7 C8 H8 119.9 . . ?
C7 C8 C9 120.18(17) . . ?
C9 C8 H8 119.9 . . ?
N2 C5 H5 127.0 . . ?
C6 C5 N2 105.92(16) . . ?
C6 C5 H5 127.0 . . ?
N3 C15 C16 110.90(17) . . ?
N3 C15 H15 124.6 . . ?
C16 C15 H15 124.6 . . ?
C1 C2 H2 118.7 . . ?
C3 C2 C1 122.65(18) . . ?
C3 C2 H2 118.7 . . ?
C18 C17 C16 119.53(18) . . ?
C19 C17 C16 119.63(18) . . ?
C19 C17 C18 120.77(18) . . ?
C12 C11 C10 125.05(18) . . ?
C12 C11 H11 117.5 . . ?
C10 C11 H11 117.5 . . ?
C7 C9 C8 119.63(17) 2_556 . ?
C7 C9 H9 120.2 2_556 . ?
C8 C9 H9 120.2 . . ?
C17 C18 H18 120.2 . . ?
C19 C18 C17 119.64(19) 2_575 . ?
C19 C18 H18 120.2 2_575 . ?
N3 C13 H13 125.3 . . ?
C14 C13 N3 109.31(18) . . ?
C14 C13 H13 125.3 . . ?
C17 C19 H19 120.2 . . ?
C18 C19 C17 119.59(19) 2_575 . ?
C18 C19 H19 120.2 2_575 . ?
C16 C14 H14 126.9 . . ?
C13 C14 C16 106.28(17) . . ?
C13 C14 H14 126.9 . . ?

loop_
_geom_torsion_atom_site_label_1
_geom_torsion_atom_site_label_2
_geom_torsion_atom_site_label_3
_geom_torsion_atom_site_label_4
_geom_torsion
_geom_torsion_site_symmetry_1
_geom_torsion_site_symmetry_2
_geom_torsion_site_symmetry_3
_geom_torsion_site_symmetry_4
_geom_torsion_publ_flag
Ni O4 C10 O2 7.0(3) . . . . ?
Ni O4 C10 C11 -172.45(13) . . . . ?
Ni O3 C1 O5 4.82(17) . . . . ?
Ni O3 C1 C2 -174.40(15) . . . . ?
Ni O5 C1 O3 -4.81(17) . . . . ?
Ni O5 C1 C2 174.40(16) . . . . ?
Ni N1 C4 N2 170.44(12) . . . . ?
Ni N1 C6 C5 -170.27(14) . . . . ?
Ni N3 C15 C16 177.15(13) . . . . ?
Ni N3 C13 C14 -177.56(14) . . . . ?
O4 C10 C11 C12 170.9(2) . . . . ?
O3 C1 C2 C3 -176.22(19) . . . . ?
O5 C1 C2 C3 4.6(3) . . . . ?
O2 C10 C11 C12 -8.6(3) . . . . ?
N1 C6 C5 N2 0.3(2) . . . . ?
N2 C7 C8 C9 178.99(19) . . . . ?
N3 C13 C14 C16 0.1(2) . . . . ?
C16 C17 C18 C19 176.66(19) . . . 2_575 ?
C16 C17 C19 C18 -176.66(19) . . . 2_575 ?
C7 N2 C4 N1 -176.86(17) . . . . ?
C7 N2 C5 C6 176.74(18) . . . . ?
C7 C8 C9 C7 -0.5(3) . . . 2_556 ?
C12 C12 C11 C10 -177.2(2) 2_766 . . . ?
C4 N1 C6 C5 -0.1(2) . . . . ?
C4 N2 C7 C8 -16.4(3) . . . . ?
C4 N2 C7 C9 162.08(19) . . . 2_556 ?
C4 N2 C5 C6 -0.3(2) . . . . ?
C6 N1 C4 N2 -0.1(2) . . . . ?
C3 C3 C2 C1 178.7(2) 2_655 . . . ?
C5 N2 C7 C8 167.1(2) . . . . ?
C5 N2 C7 C9 -14.5(3) . . . 2_556 ?
C5 N2 C4 N1 0.3(2) . . . . ?
C15 N3 C13 C14 0.3(2) . . . . ?
C15 C16 C17 C18 -148.5(2) . . . . ?
C15 C16 C17 C19 28.4(3) . . . . ?
C15 C16 C14 C13 -0.5(2) . . . . ?
C17 C16 C15 N3 172.08(17) . . . . ?
C17 C16 C14 C13 -171.64(19) . . . . ?
C9 C7 C8 C9 0.5(4) 2_556 . . . ?
C18 C17 C19 C18 0.2(4) . . . 2_575 ?
C13 N3 C15 C16 -0.6(2) . . . . ?
C19 C17 C18 C19 -0.2(4) . . . 2_575 ?
C14 C16 C15 N3 0.7(2) . . . . ?
C14 C16 C17 C18 21.1(3) . . . . ?
C14 C16 C17 C19 -162.0(2) . . . . ?

_shelx_res_file                  
;
TITL S1_a.res in P-1
    dia-muc-ni.res
    created by SHELXL-2019/1 at 22:52:08 on 02-Dec-2024
REM Old TITL S1 in P-1
REM SHELXT solution in P-1: R1 0.063, Rweak 0.006, Alpha 0.040
REM <I/s> 0.000 for 0 systematic absences, Orientation as input
REM Formula found by SHELXT: C19 N4 Ni O5
CELL 0.71073 9.225 9.566 11.7477 70.798 79.692 75.831
ZERR 12 0.0002 0.0002 0.0003 0.001 0.001 0.001
LATT 1
SFAC C H N Ni O
UNIT 12 12 12 12 12

L.S. 4
PLAN  5
TEMP -172.15
CONF
BOND
LIST 6
MORE -1
BOND $H
fmap 2
acta
OMIT 1 0 1
REM <olex2.extras>
REM <HklSrc "%.\\dia-muc-Ni.hkl">
REM </olex2.extras>

WGHT    0.035000    1.271500
FVAR       0.55123
NI    4    0.545356    0.402905    0.228938    11.00000    0.00860    0.00874 =
         0.00826   -0.00224   -0.00270   -0.00288
O4    5    0.658499    0.432432    0.348856    11.00000    0.01149    0.01775 =
         0.01179   -0.00448   -0.00327   -0.00663
O3    5    0.665358    0.189516    0.211175    11.00000    0.01524    0.01191 =
         0.01238   -0.00325   -0.00563   -0.00221
O5    5    0.470146    0.313998    0.110229    11.00000    0.01413    0.01148 =
         0.01013   -0.00313   -0.00411   -0.00305
O1    5    0.688658    0.506526    0.078950    11.00000    0.01249    0.01345 =
         0.01089   -0.00254   -0.00404   -0.00360
AFIX   7
H1A   2    0.745228    0.549676    0.103030    11.00000   -1.50000
H1B   2    0.634898    0.580686    0.028300    11.00000   -1.50000
AFIX   0
O2    5    0.832541    0.557994    0.227870    11.00000    0.01915    0.02931 =
         0.01281   -0.00308   -0.00348   -0.01403
N1    3    0.412779    0.284393    0.370259    11.00000    0.01135    0.01289 =
         0.01044   -0.00248   -0.00241   -0.00438
N2    3    0.242503    0.146213    0.464837    11.00000    0.01014    0.01269 =
         0.01099   -0.00096   -0.00286   -0.00516

AFIX   6
O6    5    1.081882    0.381524    0.127495    11.00000    0.02323    0.03128 =
         0.02312    0.00015   -0.00013   -0.00645
H6A   2    1.012371    0.446945    0.153634    11.00000   -1.50000
H6B   2    1.129197    0.435893    0.064031    11.00000   -1.50000
AFIX   0

N3    3    0.394471    0.601201    0.211306    11.00000    0.01187    0.01100 =
         0.01138   -0.00218   -0.00108   -0.00215
C16   1    0.207442    0.793290    0.154197    11.00000    0.00695    0.00492 =
         0.00917   -0.00266   -0.00274    0.00111
C7    1    0.118487    0.073024    0.483209    11.00000    0.00994    0.01245 =
         0.01260   -0.00227   -0.00181   -0.00518
C12   1    0.968606    0.511583    0.444186    11.00000    0.01362    0.01991 =
         0.01230   -0.00472   -0.00354   -0.00524
AFIX  43
H12   2    1.023221    0.554068    0.369098    11.00000   -1.20000
AFIX   0
C1    1    0.572443    0.195858    0.142125    11.00000    0.01480    0.00998 =
         0.00872   -0.00258   -0.00151   -0.00436
C4    1    0.291620    0.242025    0.358782    11.00000    0.01248    0.01440 =
         0.01080   -0.00013   -0.00329   -0.00572
AFIX  43
H4    2    0.244993    0.274208    0.286102    11.00000   -1.20000
AFIX   0
C6    1    0.443088    0.213115    0.488760    11.00000    0.01559    0.01672 =
         0.01206   -0.00414   -0.00403   -0.00585
AFIX  43
H6    2    0.524543    0.222334    0.523326    11.00000   -1.20000
AFIX   0
C10   1    0.773118    0.491498    0.330300    11.00000    0.01095    0.01467 =
         0.01242   -0.00507   -0.00331   -0.00337
C3    1    0.494366    0.064063    0.021842    11.00000    0.02075    0.01128 =
         0.01389   -0.00423   -0.00171   -0.00586
AFIX  43
H3    2    0.420545    0.152270   -0.006707    11.00000   -1.20000
AFIX   0
C8    1    0.014152    0.124685    0.399583    11.00000    0.01592    0.01526 =
         0.01460    0.00373   -0.00552   -0.00738
AFIX  43
H8    2    0.024129    0.209761    0.330696    11.00000   -1.20000
AFIX   0
C5    1    0.339109    0.127759    0.548690    11.00000    0.01625    0.01849 =
         0.01049   -0.00035   -0.00550   -0.00801
AFIX  43
H5    2    0.333761    0.067719    0.631205    11.00000   -1.20000
AFIX   0
C15   1    0.292189    0.663701    0.134741    11.00000    0.01270    0.01136 =
         0.01464   -0.00388   -0.00193   -0.00142
AFIX  43
H15   2    0.279281    0.623655    0.074008    11.00000   -1.20000
AFIX   0
C2    1    0.582653    0.063609    0.099998    11.00000    0.01907    0.01043 =
         0.01558   -0.00501   -0.00297   -0.00299
AFIX  43
H2    2    0.655184   -0.025177    0.129987    11.00000   -1.20000
AFIX   0
C17   1    0.099044    0.897862    0.078060    11.00000    0.01127    0.01446 =
         0.01740   -0.00362   -0.00351    0.00148
C11   1    0.838489    0.476132    0.442288    11.00000    0.01555    0.02699 =
         0.01157   -0.00485   -0.00305   -0.00936
AFIX  43
H11   2    0.782876    0.438104    0.518039    11.00000   -1.20000
AFIX   0
C9    1   -0.105223    0.052212    0.416287    11.00000    0.01419    0.01773 =
         0.01577    0.00237   -0.00747   -0.00759
AFIX  43
H9    2   -0.177200    0.088117    0.359346    11.00000   -1.20000
AFIX   0
C18   1    0.073863    1.050696    0.067553    11.00000    0.01778    0.01621 =
         0.02212   -0.00662   -0.00725   -0.00071
AFIX  43
H18   2    0.124433    1.084654    0.113985    11.00000   -1.20000
AFIX   0
C13   1    0.376846    0.694541    0.282917    11.00000    0.02033    0.01734 =
         0.01465   -0.00628   -0.00403   -0.00234
AFIX  43
H13   2    0.435844    0.678073    0.346361    11.00000   -1.20000
AFIX   0
C19   1    0.025489    0.846658    0.011085    11.00000    0.01855    0.01263 =
         0.02476   -0.00584   -0.00541   -0.00074
AFIX  43
H19   2    0.043094    0.741949    0.019064    11.00000   -1.20000
AFIX   0
C14   1    0.261754    0.813787    0.248384    11.00000    0.02279    0.01772 =
         0.01795   -0.00944   -0.00539    0.00034
AFIX  43
H14   2    0.225925    0.894973    0.282343    11.00000   -1.20000
AFIX   0
HKLF 4


REM  S1_a.res in P-1
REM wR2 = 0.0861, GooF = S = 1.058, Restrained GooF = 1.058 for all data
REM R1 = 0.0336 for 4226 Fo > 4sig(Fo) and 0.0400 for all 4716 data
REM 266 parameters refined using 0 restraints

END

WGHT      0.0350      1.2715

REM Highest difference peak  0.951,  deepest hole -0.430,  1-sigma level  0.082
Q1    1   0.2285  0.7969  0.1731  11.00000  0.05    0.95
Q2    1   0.2200  0.7460  0.1626  11.00000  0.05    0.95
Q3    1   0.2010  0.8259  0.1283  11.00000  0.05    0.87
Q4    1   0.5229  0.3172  0.2463  11.00000  0.05    0.56
Q5    1   0.5837  0.1376  0.1051  11.00000  0.05    0.53
;
_shelx_res_checksum              39000
_olex2_submission_special_instructions 'No special instructions were received'
####################################################################### 
# 
# This file contains crystal structure data downloaded from the 
# Cambridge Structural Database (CSD) hosted by the Cambridge 
# Crystallographic Data Centre (CCDC).
# 
# Full information about CCDC data access policies and citation 
# guidelines are available at http://www.ccdc.cam.ac.uk/access/V1 
# 
# Audit and citation data items may have been added by the CCDC. 
# Please retain this information to preserve the provenance of 
# this file and to allow appropriate attribution of the data. 
# 
#######################################################################

data_sql-adi-Ni
_database_code_depnum_ccdc_archive 'CCDC 2449934'
loop_
_audit_author_name
_audit_author_address
'Bharti Singh'
;University of Limerick
Ireland
;
_audit_update_record             
;
2025-05-09 deposited with the CCDC.	2025-11-07 downloaded from the CCDC.
;
_audit_creation_date             2024-12-02
_audit_creation_method           
;
Olex2 1.5
(compiled 2024.02.16 svn.r378c4104 for OlexSys, GUI svn.r6817)
;
_shelx_SHELXL_version_number     2019/1
_chemical_name_common            ?
_chemical_name_systematic        ?
_chemical_formula_moiety         '	C18 H22 N4 Ni O6'
_chemical_formula_sum            '	C18 H22 N4 Ni O6'
_chemical_formula_weight         449.09
_chemical_melting_point          ?
loop_
_atom_type_symbol
_atom_type_description
_atom_type_scat_dispersion_real
_atom_type_scat_dispersion_imag
_atom_type_scat_source
C C 0.0033 0.0016 'International Tables Vol C Tables 4.2.6.8 and 6.1.1.4'
H H 0.0000 0.0000 'International Tables Vol C Tables 4.2.6.8 and 6.1.1.4'
N N 0.0061 0.0033 'International Tables Vol C Tables 4.2.6.8 and 6.1.1.4'
Ni Ni 0.3393 1.1124 'International Tables Vol C Tables 4.2.6.8 and 6.1.1.4'
O O 0.0106 0.0060 'International Tables Vol C Tables 4.2.6.8 and 6.1.1.4'

_shelx_space_group_comment       
;
The symmetry employed for this shelxl refinement is uniquely defined
by the following loop, which should always be used as a source of
symmetry information in preference to the above space-group names.
They are only intended as comments.
;
_space_group_crystal_system      triclinic
_space_group_IT_number           2
_space_group_name_H-M_alt        'P -1'
_space_group_name_Hall           '-P 1'
loop_
_space_group_symop_operation_xyz
'x, y, z'
'-x, -y, -z'

_cell_length_a                   5.2255(2)
_cell_length_b                   9.0139(3)
_cell_length_c                   11.0579(3)
_cell_angle_alpha                108.5630(10)
_cell_angle_beta                 94.7000(10)
_cell_angle_gamma                104.5570(10)
_cell_volume                     470.40(3)
_cell_formula_units_Z            1
_cell_measurement_reflns_used    9945
_cell_measurement_temperature    100(2)
_cell_measurement_theta_max      28.26
_cell_measurement_theta_min      3.86
_shelx_estimated_absorpt_T_max   ?
_shelx_estimated_absorpt_T_min   ?
_exptl_absorpt_coefficient_mu    1.0577
_exptl_absorpt_correction_T_max  0.824
_exptl_absorpt_correction_T_min  0.772
_exptl_absorpt_correction_type   multi-scan
_exptl_absorpt_process_details   
;
SADABS-2016/2 (Bruker,2016/2) was used for absorption correction.
wR2(int) was 0.0441 before and 0.0393 after correction.
The Ratio of minimum to maximum transmission is 0.9429.
The \l/2 correction factor is Not present.
;
_exptl_absorpt_special_details   ?
_exptl_crystal_colour            green
_exptl_crystal_colour_primary    green
_exptl_crystal_density_diffrn    1.585
_exptl_crystal_density_meas      1.584
_exptl_crystal_density_method    ?
_exptl_crystal_description       plate
_exptl_crystal_F_000             300
_exptl_crystal_size_max          0.26
_exptl_crystal_size_mid          0.20
_exptl_crystal_size_min          0.18
_exptl_transmission_factor_max   0.827
_exptl_transmission_factor_min   0.776
_diffrn_reflns_av_R_equivalents  0.0250
_diffrn_reflns_av_unetI/netI     0.0111
_diffrn_reflns_Laue_measured_fraction_full 0.998
_diffrn_reflns_Laue_measured_fraction_max 0.998
_diffrn_reflns_limit_h_max       6
_diffrn_reflns_limit_h_min       -6
_diffrn_reflns_limit_k_max       10
_diffrn_reflns_limit_k_min       -10
_diffrn_reflns_limit_l_max       13
_diffrn_reflns_limit_l_min       -13
_diffrn_reflns_number            17332
_diffrn_reflns_point_group_measured_fraction_full 0.998
_diffrn_reflns_point_group_measured_fraction_max 0.998
_diffrn_reflns_theta_full        25.000
_diffrn_reflns_theta_max         25.000
_diffrn_reflns_theta_min         3.686
_diffrn_ambient_temperature      100.00
_diffrn_detector_area_resol_mean ?
_diffrn_measured_fraction_theta_full 0.998
_diffrn_measured_fraction_theta_max 0.998
_diffrn_measurement_device_type  'Bruker APEX-II CCD'
_diffrn_measurement_method       '\f and \w scans'
_diffrn_radiation_type           MoK\a
_diffrn_radiation_wavelength     0.71073
_diffrn_source                   ?
_reflns_Friedel_coverage         0.000
_reflns_Friedel_fraction_full    .
_reflns_Friedel_fraction_max     .
_reflns_number_gt                1613
_reflns_number_total             1646
_reflns_special_details          
;
 Reflections were merged by SHELXL according to the crystal
 class for the calculation of statistics and refinement.
 
 _reflns_Friedel_fraction is defined as the number of unique
 Friedel pairs measured divided by the number that would be
 possible theoretically, ignoring centric projections and
 systematic absences.
;
_reflns_threshold_expression     'I > 2\s(I)'
_computing_cell_refinement       'SAINT V8.40B (?, 2016)'
_computing_data_collection       ?
_computing_data_reduction        'SAINT V8.40B (?, 2016)'
_computing_molecular_graphics    'Olex2 1.5 (Dolomanov et al., 2009)'
_computing_publication_material  'Olex2 1.5 (Dolomanov et al., 2009)'
_computing_structure_refinement  'XL  (Sheldrick, 2008)'
_computing_structure_solution    ?
_refine_diff_density_max         0.285
_refine_diff_density_min         -0.270
_refine_diff_density_rms         0.044
_refine_ls_extinction_coef       .
_refine_ls_extinction_method     none
_refine_ls_goodness_of_fit_ref   1.148
_refine_ls_hydrogen_treatment    mixed
_refine_ls_matrix_type           full
_refine_ls_number_parameters     138
_refine_ls_number_reflns         1646
_refine_ls_number_restraints     0
_refine_ls_R_factor_all          0.0197
_refine_ls_R_factor_gt           0.0192
_refine_ls_restrained_S_all      1.148
_refine_ls_shift/su_max          0.000
_refine_ls_shift/su_mean         0.000
_refine_ls_structure_factor_coef Fsqd
_refine_ls_weighting_details     
'w=1/[\s^2^(Fo^2^)+(0.0064P)^2^+0.4003P] where P=(Fo^2^+2Fc^2^)/3'
_refine_ls_weighting_scheme      calc
_refine_ls_wR_factor_gt          0.0440
_refine_ls_wR_factor_ref         0.0441
_refine_special_details          ?
_olex2_refinement_description    
;
1. Fixed Uiso
 At 1.2 times of:
  All C(H) groups, All C(H,H) groups
 At 1.5 times of:
  All O(H) groups
2.a Secondary CH2 refined with riding coordinates:
 C9(H9A,H9B), C8(H8A,H8B)
2.b Aromatic/amide H refined with riding coordinates:
 C3(H3), C2(H2), C5(H5), C1(H1), C6(H6)
2.c Idealised tetrahedral OH refined as rotating group:
 O3(H3A)
;
_atom_sites_solution_hydrogens   mixed
_atom_sites_solution_primary     ?
_atom_sites_solution_secondary   ?
loop_
_atom_site_label
_atom_site_type_symbol
_atom_site_fract_x
_atom_site_fract_y
_atom_site_fract_z
_atom_site_U_iso_or_equiv
_atom_site_adp_type
_atom_site_occupancy
_atom_site_site_symmetry_order
_atom_site_calc_flag
_atom_site_refinement_flags_posn
_atom_site_refinement_flags_adp
_atom_site_refinement_flags_occupancy
_atom_site_disorder_assembly
_atom_site_disorder_group
Ni1 Ni 0.000000 0.500000 0.500000 0.00752(8) Uani 1 2 d S . P . .
O1 O -0.1911(2) 0.47855(12) 0.65411(10) 0.0110(2) Uani 1 1 d . . . . .
O2 O 0.0060(2) 0.32055(13) 0.72576(10) 0.0134(2) Uani 1 1 d . . . . .
O3 O 0.2533(2) 0.36702(13) 0.53652(10) 0.0117(2) Uani 1 1 d . . . . .
H3A H 0.206157 0.330989 0.595088 0.018 Uiso 1 1 calc R U . . .
N2 N 0.6075(2) 0.88499(15) 0.77591(12) 0.0106(3) Uani 1 1 d . . . . .
N1 N 0.2679(2) 0.71890(15) 0.62058(12) 0.0104(3) Uani 1 1 d . . . . .
C3 C 0.5724(3) 0.96670(18) 0.69167(14) 0.0127(3) Uani 1 1 d . . . . .
H3 H 0.674754 1.073185 0.698441 0.015 Uiso 1 1 calc R U . . .
C2 C 0.3621(3) 0.86345(18) 0.59761(14) 0.0122(3) Uani 1 1 d . . . . .
H2 H 0.290012 0.886901 0.526472 0.015 Uiso 1 1 calc R U . . .
C5 C 1.0629(3) 1.03735(18) 0.89074(15) 0.0122(3) Uani 1 1 d . . . . .
H5 H 1.105088 1.062686 0.816303 0.015 Uiso 1 1 calc R U . . .
C9 C -0.1357(3) 0.43464(18) 0.97303(14) 0.0120(3) Uani 1 1 d . . . . .
H9A H -0.107896 0.325106 0.950914 0.014 Uiso 1 1 calc R U . . .
H9B H -0.249400 0.446097 1.040823 0.014 Uiso 1 1 calc R U . . .
C4 C 0.8070(3) 0.94310(17) 0.88954(14) 0.0108(3) Uani 1 1 d . . . . .
C1 C 0.4188(3) 0.73674(18) 0.72824(14) 0.0112(3) Uani 1 1 d . . . . .
H1 H 0.398307 0.656014 0.767729 0.013 Uiso 1 1 calc R U . . .
C6 C 0.7436(3) 0.90582(18) 0.99831(14) 0.0122(3) Uani 1 1 d . . . . .
H6 H 0.567929 0.841465 0.996632 0.015 Uiso 1 1 calc R U . . .
C8 C -0.2825(3) 0.44627(19) 0.85279(14) 0.0130(3) Uani 1 1 d . . . . .
H8A H -0.464822 0.367567 0.828938 0.016 Uiso 1 1 calc R U . . .
H8B H -0.303173 0.557526 0.874576 0.016 Uiso 1 1 calc R U . . .
C7 C -0.1425(3) 0.41190(17) 0.73566(14) 0.0101(3) Uani 1 1 d . . . . .
H3B H 0.419(5) 0.412(3) 0.564(2) 0.037(6) Uiso 1 1 d . . . . .

loop_
_atom_site_aniso_label
_atom_site_aniso_U_11
_atom_site_aniso_U_22
_atom_site_aniso_U_33
_atom_site_aniso_U_23
_atom_site_aniso_U_13
_atom_site_aniso_U_12
Ni1 0.00634(14) 0.00865(14) 0.00670(14) 0.00287(10) -0.00013(10) 0.00089(10)
O1 0.0094(5) 0.0141(5) 0.0102(5) 0.0060(4) 0.0010(4) 0.0027(4)
O2 0.0152(5) 0.0148(5) 0.0138(5) 0.0072(4) 0.0047(4) 0.0071(4)
O3 0.0096(6) 0.0150(5) 0.0118(5) 0.0070(4) 0.0015(4) 0.0030(5)
N2 0.0100(6) 0.0100(6) 0.0093(6) 0.0023(5) -0.0014(5) 0.0011(5)
N1 0.0094(6) 0.0113(6) 0.0094(6) 0.0033(5) 0.0004(5) 0.0021(5)
C3 0.0146(8) 0.0112(7) 0.0122(7) 0.0053(6) 0.0019(6) 0.0024(6)
C2 0.0138(8) 0.0130(7) 0.0102(7) 0.0054(6) 0.0008(6) 0.0034(6)
C5 0.0132(7) 0.0122(7) 0.0105(7) 0.0038(6) 0.0015(6) 0.0032(6)
C9 0.0128(8) 0.0150(8) 0.0098(7) 0.0061(6) 0.0033(6) 0.0042(6)
C4 0.0114(7) 0.0084(7) 0.0098(7) 0.0002(6) -0.0016(6) 0.0032(6)
C1 0.0106(7) 0.0109(7) 0.0110(7) 0.0038(6) 0.0004(6) 0.0016(6)
C6 0.0089(7) 0.0103(7) 0.0146(8) 0.0028(6) 0.0009(6) 0.0007(6)
C8 0.0113(7) 0.0173(8) 0.0114(7) 0.0058(6) 0.0021(6) 0.0049(6)
C7 0.0080(7) 0.0093(7) 0.0089(7) 0.0021(6) -0.0017(6) -0.0019(6)

_geom_special_details            
;
 All esds (except the esd in the dihedral angle between two l.s. planes)
 are estimated using the full covariance matrix.  The cell esds are taken
 into account individually in the estimation of esds in distances, angles
 and torsion angles; correlations between esds in cell parameters are only
 used when they are defined by crystal symmetry.  An approximate (isotropic)
 treatment of cell esds is used for estimating esds involving l.s. planes.
;
loop_
_geom_bond_atom_site_label_1
_geom_bond_atom_site_label_2
_geom_bond_distance
_geom_bond_site_symmetry_2
_geom_bond_publ_flag
Ni1 O1 2.0810(10) . ?
Ni1 O1 2.0810(10) 2_566 ?
Ni1 O3 2.0905(10) . ?
Ni1 O3 2.0905(10) 2_566 ?
Ni1 N1 2.0643(12) 2_566 ?
Ni1 N1 2.0643(12) . ?
O1 C7 1.2739(18) . ?
O2 C7 1.2533(18) . ?
O3 H3A 0.8400 . ?
O3 H3B 0.84(2) . ?
N2 C3 1.3857(19) . ?
N2 C4 1.4256(19) . ?
N2 C1 1.3564(19) . ?
N1 C2 1.3832(19) . ?
N1 C1 1.3135(19) . ?
C3 H3 0.9500 . ?
C3 C2 1.356(2) . ?
C2 H2 0.9500 . ?
C5 H5 0.9500 . ?
C5 C4 1.389(2) . ?
C5 C6 1.388(2) 2_777 ?
C9 C9 1.526(3) 2_567 ?
C9 H9A 0.9900 . ?
C9 H9B 0.9900 . ?
C9 C8 1.526(2) . ?
C4 C6 1.392(2) . ?
C1 H1 0.9500 . ?
C6 H6 0.9500 . ?
C8 H8A 0.9900 . ?
C8 H8B 0.9900 . ?
C8 C7 1.524(2) . ?

loop_
_geom_angle_atom_site_label_1
_geom_angle_atom_site_label_2
_geom_angle_atom_site_label_3
_geom_angle
_geom_angle_site_symmetry_1
_geom_angle_site_symmetry_3
_geom_angle_publ_flag
O1 Ni1 O1 180.0 . 2_566 ?
O1 Ni1 O3 88.48(4) 2_566 . ?
O1 Ni1 O3 91.52(4) . . ?
O1 Ni1 O3 88.48(4) . 2_566 ?
O1 Ni1 O3 91.52(4) 2_566 2_566 ?
O3 Ni1 O3 180.00(4) 2_566 . ?
N1 Ni1 O1 90.25(4) . . ?
N1 Ni1 O1 89.75(4) . 2_566 ?
N1 Ni1 O1 90.25(4) 2_566 2_566 ?
N1 Ni1 O1 89.75(4) 2_566 . ?
N1 Ni1 O3 91.91(5) . . ?
N1 Ni1 O3 91.91(5) 2_566 2_566 ?
N1 Ni1 O3 88.09(5) . 2_566 ?
N1 Ni1 O3 88.09(5) 2_566 . ?
N1 Ni1 N1 180.0 . 2_566 ?
C7 O1 Ni1 129.34(9) . . ?
Ni1 O3 H3A 109.5 . . ?
Ni1 O3 H3B 121.0(15) . . ?
H3A O3 H3B 101.9 . . ?
C3 N2 C4 126.87(12) . . ?
C1 N2 C3 106.93(12) . . ?
C1 N2 C4 126.18(13) . . ?
C2 N1 Ni1 129.09(10) . . ?
C1 N1 Ni1 124.15(10) . . ?
C1 N1 C2 105.82(12) . . ?
N2 C3 H3 127.1 . . ?
C2 C3 N2 105.87(13) . . ?
C2 C3 H3 127.1 . . ?
N1 C2 H2 125.0 . . ?
C3 C2 N1 109.92(13) . . ?
C3 C2 H2 125.0 . . ?
C4 C5 H5 120.3 . . ?
C6 C5 H5 120.3 2_777 . ?
C6 C5 C4 119.39(14) 2_777 . ?
C9 C9 H9A 109.1 2_567 . ?
C9 C9 H9B 109.1 2_567 . ?
H9A C9 H9B 107.8 . . ?
C8 C9 C9 112.65(15) . 2_567 ?
C8 C9 H9A 109.1 . . ?
C8 C9 H9B 109.1 . . ?
C5 C4 N2 119.56(13) . . ?
C5 C4 C6 120.61(14) . . ?
C6 C4 N2 119.83(13) . . ?
N2 C1 H1 124.3 . . ?
N1 C1 N2 111.45(13) . . ?
N1 C1 H1 124.3 . . ?
C5 C6 C4 119.99(14) 2_777 . ?
C5 C6 H6 120.0 2_777 . ?
C4 C6 H6 120.0 . . ?
C9 C8 H8A 108.7 . . ?
C9 C8 H8B 108.7 . . ?
H8A C8 H8B 107.6 . . ?
C7 C8 C9 114.36(12) . . ?
C7 C8 H8A 108.7 . . ?
C7 C8 H8B 108.7 . . ?
O1 C7 C8 116.02(13) . . ?
O2 C7 O1 125.33(13) . . ?
O2 C7 C8 118.64(13) . . ?

loop_
_geom_torsion_atom_site_label_1
_geom_torsion_atom_site_label_2
_geom_torsion_atom_site_label_3
_geom_torsion_atom_site_label_4
_geom_torsion
_geom_torsion_site_symmetry_1
_geom_torsion_site_symmetry_2
_geom_torsion_site_symmetry_3
_geom_torsion_site_symmetry_4
_geom_torsion_publ_flag
Ni1 O1 C7 O2 -12.7(2) . . . . ?
Ni1 O1 C7 C8 168.27(9) . . . . ?
Ni1 N1 C2 C3 -168.35(10) . . . . ?
Ni1 N1 C1 N2 169.33(9) . . . . ?
N2 C3 C2 N1 -0.74(17) . . . . ?
N2 C4 C6 C5 -179.77(13) . . . 2_777 ?
C3 N2 C4 C5 -36.2(2) . . . . ?
C3 N2 C4 C6 143.44(15) . . . . ?
C3 N2 C1 N1 0.02(17) . . . . ?
C2 N1 C1 N2 -0.46(17) . . . . ?
C5 C4 C6 C5 -0.1(2) . . . 2_777 ?
C9 C9 C8 C7 65.1(2) 2_567 . . . ?
C9 C8 C7 O1 -153.76(13) . . . . ?
C9 C8 C7 O2 27.13(19) . . . . ?
C4 N2 C3 C2 179.11(14) . . . . ?
C4 N2 C1 N1 -178.67(13) . . . . ?
C1 N2 C3 C2 0.45(16) . . . . ?
C1 N2 C4 C5 142.23(15) . . . . ?
C1 N2 C4 C6 -38.1(2) . . . . ?
C1 N1 C2 C3 0.75(17) . . . . ?
C6 C5 C4 N2 179.77(13) 2_777 . . . ?
C6 C5 C4 C6 0.1(2) 2_777 . . . ?

_shelx_res_file                  
;
TITL yrty_0m_a.res in P-1
    sql-adi-ni.res
    created by SHELXL-2019/1 at 19:44:02 on 02-Dec-2024
REM Old TITL yrty_0m in P1
REM SHELXT solution in P-1: R1 0.056, Rweak 0.012, Alpha 0.048
REM <I/s> 0.000 for 0 systematic absences, Orientation as input
REM Formula found by SHELXT: C18 N4 Ni O6
CELL 0.71073 5.2255 9.0139 11.0579 108.563 94.7 104.557
ZERR 6 0.0002 0.0003 0.0003 0.001 0.001 0.001
LATT 1
SFAC C H N Ni O
UNIT 6 6 6 6 6

L.S. 10
PLAN  5
TEMP -173.15
CONF
BOND
MORE -1
BOND $H
fmap 2
acta
OMIT -1 50
OMIT 0 -1 1
OMIT 0 1 0
REM <olex2.extras>
REM <HklSrc "%.\\sql-adi-Ni.hkl">
REM </olex2.extras>

WGHT    0.006400    0.400300
FVAR       1.28164
NI1   4    0.000000    0.500000    0.500000    10.50000    0.00634    0.00865 =
         0.00670    0.00287   -0.00013    0.00089
O1    5   -0.191123    0.478554    0.654109    11.00000    0.00944    0.01411 =
         0.01023    0.00605    0.00102    0.00275
O2    5    0.006041    0.320546    0.725759    11.00000    0.01523    0.01483 =
         0.01377    0.00720    0.00466    0.00705
O3    5    0.253313    0.367025    0.536515    11.00000    0.00958    0.01503 =
         0.01181    0.00699    0.00153    0.00304
AFIX 147
H3A   2    0.206157    0.330989    0.595088    11.00000   -1.50000
AFIX   0
N2    3    0.607453    0.884994    0.775909    11.00000    0.00996    0.01002 =
         0.00927    0.00230   -0.00144    0.00112
N1    3    0.267899    0.718898    0.620576    11.00000    0.00940    0.01126 =
         0.00943    0.00328    0.00041    0.00213
C3    1    0.572417    0.966704    0.691674    11.00000    0.01463    0.01116 =
         0.01219    0.00527    0.00185    0.00237
AFIX  43
H3    2    0.674754    1.073185    0.698441    11.00000   -1.20000
AFIX   0
C2    1    0.362050    0.863445    0.597606    11.00000    0.01385    0.01303 =
         0.01018    0.00538    0.00085    0.00339
AFIX  43
H2    2    0.290012    0.886901    0.526472    11.00000   -1.20000
AFIX   0
C5    1    1.062882    1.037345    0.890741    11.00000    0.01321    0.01222 =
         0.01051    0.00377    0.00150    0.00320
AFIX  43
H5    2    1.105088    1.062686    0.816303    11.00000   -1.20000
AFIX   0
C9    1   -0.135719    0.434644    0.973027    11.00000    0.01277    0.01505 =
         0.00980    0.00606    0.00333    0.00417
AFIX  23
H9A   2   -0.107896    0.325106    0.950914    11.00000   -1.20000
H9B   2   -0.249400    0.446097    1.040823    11.00000   -1.20000
AFIX   0
C4    1    0.807041    0.943103    0.889535    11.00000    0.01137    0.00835 =
         0.00984    0.00018   -0.00162    0.00324
C1    1    0.418763    0.736742    0.728237    11.00000    0.01055    0.01086 =
         0.01097    0.00378    0.00038    0.00158
AFIX  43
H1    2    0.398307    0.656014    0.767729    11.00000   -1.20000
AFIX   0
C6    1    0.743641    0.905820    0.998315    11.00000    0.00893    0.01031 =
         0.01461    0.00281    0.00088    0.00073
AFIX  43
H6    2    0.567929    0.841465    0.996632    11.00000   -1.20000
AFIX   0
C8    1   -0.282546    0.446273    0.852795    11.00000    0.01127    0.01725 =
         0.01141    0.00576    0.00206    0.00486
AFIX  23
H8A   2   -0.464822    0.367567    0.828938    11.00000   -1.20000
H8B   2   -0.303173    0.557526    0.874576    11.00000   -1.20000
AFIX   0
C7    1   -0.142524    0.411902    0.735660    11.00000    0.00805    0.00927 =
         0.00893    0.00207   -0.00172   -0.00191
H3B   2    0.419244    0.412399    0.563980    11.00000    0.03682
HKLF 4


REM  yrty_0m_a.res in P-1
REM wR2 = 0.0441, GooF = S = 1.148, Restrained GooF = 1.148 for all data
REM R1 = 0.0192 for 1613 Fo > 4sig(Fo) and 0.0197 for all 1646 data
REM 138 parameters refined using 0 restraints

END

WGHT      0.0064      0.4003

REM Highest difference peak  0.285,  deepest hole -0.270,  1-sigma level  0.044
Q1    1  -0.2002  0.4376  0.7985  11.00000  0.05    0.29
Q2    1   0.0000  0.5000  1.0000  10.50000  0.05    0.25
Q3    1  -0.2091  0.4389  0.9080  11.00000  0.05    0.24
Q4    1   0.7145  0.9183  0.8353  11.00000  0.05    0.24
Q5    1   0.9457  0.9586  0.8814  11.00000  0.05    0.22
;
_shelx_res_checksum              79752
_olex2_submission_special_instructions 'No special instructions were received'
